# Supplementary material for: Fast Identification of Adverse Drug Reactions (ADRs) of Digestive and Nervous Systems of Organic Drugs by In Silico Models
Source: Molecules. 2021 Feb 10;26(4):930. doi: 10.3390/molecules26040930 (PMC7916347; doi:10.3390/molecules26040930)
Supplement: Supplementary file 1 [file molecules-26-00930-s001.zip]

Archive with 2 entries (1 files):
- molecules-1094218-supplementary/
- molecules-1094218-supplementary/CHEMBLpredicS.xlsx
