# Supplementary material for: Fast Identification of Adverse Drug Reactions (ADRs) of Digestive and Nervous Systems of Organic Drugs by In Silico Models
Source: Molecules. 2021 Feb 10;26(4):930. doi: 10.3390/molecules26040930 (PMC7916347; doi:10.3390/molecules26040930)
Supplement: Supplementary file 1 [file molecules-26-00930-s001.zip › molecules-1094218-supplementary/CHEMBLpredicS.xlsx]

## Sheet: Sheet1
CHEMBL ID	Prediction of ADRs of digestive system			Prediction of ADRs of nervous system
	SVM	LDA	DL	LDA	SVM	DL
CHEMBL27193	0	1	1	0	1	1
CHEMBL3304486	0	0	1	1	1	1
CHEMBL1909289	0	1	1	1	1	1
CHEMBL2106441	1	1	1	1	1	1
CHEMBL1650619	1	1	1	0	1	1
CHEMBL1201286	1	1	1	0	0	0
CHEMBL1184529	1	1	1	0	0	1
CHEMBL1801800	0	0	0	0	1	1
CHEMBL2110926	1	1	1	1	1	1
CHEMBL2105527	1	1	1	1	1	1
CHEMBL1616951	0	1	0	1	1	1
CHEMBL2105233	0	0	0	1	1	1
CHEMBL61006	1	1	1	1	1	1
CHEMBL2311071	1	0	0	0	0	1
CHEMBL1626223	1	1	1	1	1	1
CHEMBL2107004	1	1	1	1	1	1
CHEMBL1697760	1	1	1	0	1	1
CHEMBL1740513	1	1	1	0	1	1
CHEMBL21869	1	1	1	0	1	1
CHEMBL1200790	1	1	1	1	1	1
CHEMBL1232131	0	0	0	0	1	1
CHEMBL2104045	0	1	1	0	1	1
CHEMBL811	0	1	1	1	1	1
CHEMBL1619785	1	1	1	0	0	0
CHEMBL1650818	0	0	0	0	0	0
CHEMBL288470	1	1	1	0	0	0
CHEMBL1199080	1	1	1	0	1	0
CHEMBL1201317	1	1	1	0	1	1
CHEMBL1618018	1	1	1	0	1	1
CHEMBL1727	0	1	0	0	1	1
CHEMBL1208642	1	1	1	0	0	0
CHEMBL590	1	0	1	0	1	0
CHEMBL1945778	0	0	0	0	1	1
CHEMBL53292	0	0	0	0	1	1
CHEMBL1200877	0	0	0	0	1	1
CHEMBL1697841	1	1	1	0	1	1
CHEMBL16080	1	0	0	0	0	1
CHEMBL473159	1	1	1	0	1	1
CHEMBL1200607	1	0	0	0	1	1
CHEMBL1697838	1	1	1	0	1	1
CHEMBL530	1	1	1	0	1	1
CHEMBL1184360	1	1	1	1	1	1
CHEMBL338802	1	1	1	0	1	1
CHEMBL1619528	1	1	1	0	0	0
CHEMBL1201340	1	1	1	0	0	0
CHEMBL462547	1	1	1	1	1	1
CHEMBL1200596	1	1	1	0	1	1
CHEMBL829	1	1	1	1	1	1
CHEMBL53418	1	1	1	0	1	1
CHEMBL1570	1	1	1	1	1	1
CHEMBL1201232	1	1	1	0	0	0
CHEMBL1200845	0	0	0	0	1	1
CHEMBL73451	0	1	1	1	1	1
CHEMBL279816	1	0	0	0	1	0
CHEMBL1342	1	1	1	0	1	1
CHEMBL276520	1	1	1	0	1	1
CHEMBL15677	1	0	1	0	1	1
CHEMBL1388	1	1	1	0	1	0
CHEMBL1200368	0	1	0	0	1	0
CHEMBL617	0	1	1	0	1	0
CHEMBL1201325	1	1	1	0	0	0
CHEMBL1987462	1	1	1	0	1	1
CHEMBL1316	1	1	1	0	1	1
CHEMBL2107175	1	1	1	0	0	1
CHEMBL1239	1	1	1	0	1	0
CHEMBL2105722	1	0	0	0	1	1
CHEMBL509924	0	0	0	0	1	1
CHEMBL460287	1	1	1	1	1	1
CHEMBL2106794	1	0	0	1	1	1
CHEMBL1201308	1	1	0	0	1	1
CHEMBL2106939	1	1	1	1	1	1
CHEMBL3707268	0	0	0	0	1	1
CHEMBL502135	1	1	1	1	1	1
CHEMBL1195	1	1	1	1	1	1
CHEMBL1200542	0	1	1	0	1	1
CHEMBL1103	0	1	1	0	1	1
CHEMBL1479848	1	1	1	0	1	0
CHEMBL1898387	1	1	1	1	1	1
CHEMBL46469	1	1	1	0	1	1
CHEMBL1183717	0	0	0	1	1	1
CHEMBL1909288	0	1	0	0	1	0
CHEMBL2110805	1	1	1	0	0	0
CHEMBL3112741	0	0	0	0	1	1
CHEMBL1199307	1	1	1	0	0	0
CHEMBL1615350	1	1	1	1	1	1
CHEMBL2110948	1	1	1	0	0	0
CHEMBL1451116	1	0	0	0	0	0
CHEMBL1201250	1	1	1	1	1	1
CHEMBL1641	1	1	1	1	1	1
CHEMBL459265	1	1	1	0	1	0
CHEMBL1200861	0	1	1	0	0	1
CHEMBL1201039	0	0	0	0	0	0
CHEMBL3137321	1	1	1	0	1	1
CHEMBL1159	1	1	1	0	1	1
CHEMBL15891	1	0	0	0	1	0
CHEMBL1200868	1	1	1	0	1	1
CHEMBL1742471	1	1	1	1	1	1
CHEMBL747	1	1	1	1	1	1
CHEMBL1201056	1	1	1	0	0	0
CHEMBL1909283	1	1	0	0	1	1
CHEMBL1200714	1	1	1	0	1	1
CHEMBL73234	1	1	1	1	0	0
CHEMBL1186610	1	1	1	0	0	0
CHEMBL1551365	0	0	0	0	0	1
CHEMBL44618	1	0	0	0	1	1
CHEMBL959	1	1	1	0	1	0
CHEMBL1597	1	0	0	0	1	1
CHEMBL341812	1	1	1	0	1	1
CHEMBL1524273	0	1	1	0	0	0
CHEMBL24147	1	1	1	0	1	1
CHEMBL900	0	1	1	1	1	1
CHEMBL1908307	1	0	1	0	1	1
CHEMBL2105581	1	0	1	0	1	1
CHEMBL3707377	1	0	0	0	1	1
CHEMBL1453317	1	1	1	0	1	1
CHEMBL201960	0	1	1	1	1	1
CHEMBL449	0	0	0	1	1	1
CHEMBL815	1	0	0	0	1	1
CHEMBL2079587	1	1	1	0	1	0
CHEMBL1200959	1	1	1	1	1	1
CHEMBL395110	1	1	1	1	1	1
CHEMBL13376	1	1	1	0	1	1
CHEMBL1741134	0	0	0	0	1	0
CHEMBL461332	0	0	0	0	1	1
CHEMBL1200624	1	0	1	0	1	0
CHEMBL863	0	1	0	0	1	1
CHEMBL282052	1	0	1	0	1	1
CHEMBL18	0	0	0	0	1	0
CHEMBL1201245	0	1	1	1	1	1
CHEMBL1201287	0	1	1	1	1	1
CHEMBL1546	1	1	1	0	1	1
CHEMBL492	1	1	1	0	1	1
CHEMBL311498	0	1	1	0	1	1
CHEMBL1201236	1	1	1	0	1	1
CHEMBL1495	1	0	1	0	1	1
CHEMBL1491306	1	1	1	1	1	1
CHEMBL1200829	1	1	1	0	1	1
CHEMBL2110771	1	1	1	0	0	0
CHEMBL1102	1	1	1	0	1	1
CHEMBL1411979	1	1	1	1	1	1
CHEMBL1412	1	1	1	1	1	1
CHEMBL1541	1	1	1	0	1	1
CHEMBL654	1	1	1	1	1	1
CHEMBL855	1	1	1	1	1	1
CHEMBL1508	0	1	1	1	1	1
CHEMBL1256	1	1	0	0	1	1
CHEMBL1002	1	1	1	1	1	1
CHEMBL1201270	1	1	1	1	1	1
CHEMBL936	0	0	1	1	1	1
CHEMBL1200971	1	1	1	0	1	1
CHEMBL134342	0	1	0	0	1	1
CHEMBL190677	1	0	1	0	1	1
CHEMBL1201345	0	1	1	0	1	1
CHEMBL1201347	1	1	1	1	1	1
CHEMBL167150	1	1	1	1	1	1
CHEMBL363295	1	1	1	1	1	1
CHEMBL1200774	0	0	0	1	1	1
CHEMBL1474963	1	1	1	0	1	0
CHEMBL2106915	1	1	1	1	1	1
CHEMBL1623992	0	1	1	1	1	1
CHEMBL1455497	0	1	1	0	0	0
CHEMBL1738990	1	1	1	1	1	1
CHEMBL1200910	1	1	1	0	0	0
CHEMBL244888	1	1	1	0	1	0
CHEMBL46058	0	0	0	0	0	1
CHEMBL253371	1	1	1	1	1	1
CHEMBL1909072	1	1	1	1	1	1
CHEMBL591	1	1	1	0	1	0
CHEMBL1475	1	1	1	0	1	1
CHEMBL2106988	0	0	0	0	0	0
CHEMBL1201273	1	1	1	1	1	1
CHEMBL119443	1	1	1	1	1	1
CHEMBL16476	0	1	1	0	1	1
CHEMBL1079604	1	1	1	1	1	1
CHEMBL13280	1	1	1	1	1	1
CHEMBL1201348	1	1	1	1	1	1
CHEMBL2110848	1	1	1	0	0	0
CHEMBL446	1	1	1	0	1	1
CHEMBL2004297	0	0	0	0	1	1
CHEMBL1201281	1	1	1	0	1	1
CHEMBL1201227	1	0	1	1	1	1
CHEMBL712	1	1	1	0	1	1
CHEMBL1909286	1	1	1	1	1	1
CHEMBL1697686	0	0	0	0	1	1
CHEMBL1200356	0	0	0	0	0	0
CHEMBL1271	1	1	1	0	1	1
CHEMBL1200468	1	1	1	0	0	0
CHEMBL1201786	1	1	1	0	0	0
CHEMBL62193	1	1	1	0	1	1
CHEMBL1201131	1	1	1	0	1	1
CHEMBL3545985	1	1	1	0	1	1
CHEMBL752	1	1	1	1	1	1
CHEMBL1201328	1	1	1	1	1	1
CHEMBL1576	1	0	0	1	1	1
CHEMBL3301800	0	0	0	0	1	1
CHEMBL1908919	0	0	0	1	1	1
CHEMBL444186	0	1	1	1	1	1
CHEMBL1187	1	1	1	1	1	1
CHEMBL1018	1	1	1	0	1	0
CHEMBL7413	0	0	0	1	1	1
CHEMBL1201151	1	1	1	0	1	1
CHEMBL119	1	1	1	1	0	1
CHEMBL2105345	1	0	1	0	1	1
CHEMBL1254682	1	1	1	1	1	1
CHEMBL1013	0	0	0	0	1	1
CHEMBL931	1	1	1	0	1	1
CHEMBL277100	0	0	0	1	1	1
CHEMBL24944	0	0	0	0	1	1
CHEMBL1197	1	1	1	0	1	1
CHEMBL1609	1	1	1	0	1	1
CHEMBL1229846	1	1	1	0	1	1
CHEMBL1229908	1	1	1	0	1	1
CHEMBL254857	1	1	1	1	1	1
CHEMBL385517	1	1	1	1	1	1
CHEMBL1909285	1	1	1	0	1	1
CHEMBL253376	1	1	1	0	1	1
CHEMBL1201269	1	1	1	0	1	0
CHEMBL1201356	1	1	1	1	1	1
CHEMBL1095283	1	0	0	0	1	0
CHEMBL1908315	1	1	1	1	1	1
CHEMBL267648	1	0	1	0	1	1
CHEMBL30116	1	1	1	1	1	1
CHEMBL22242	0	1	1	1	1	1
CHEMBL1371	1	1	1	1	1	1
CHEMBL1387	1	1	1	0	1	1
CHEMBL443605	1	1	1	0	1	0
CHEMBL291157	0	1	1	0	1	1
CHEMBL625	1	1	1	1	1	1
CHEMBL544	1	1	1	0	1	1
CHEMBL1740659	0	0	1	1	1	1
CHEMBL19215	1	1	1	1	1	1
CHEMBL70246	1	1	1	1	1	1
CHEMBL864	0	1	1	1	1	1
CHEMBL127516	1	1	1	0	1	0
CHEMBL2048484	1	0	0	1	1	1
CHEMBL6466	1	1	1	0	1	0
CHEMBL267894	1	1	1	0	1	1
CHEMBL1200342	0	0	0	1	1	1
CHEMBL1201323	1	1	1	0	1	1
CHEMBL607710	0	0	0	0	1	1
CHEMBL700	1	1	1	0	1	1
CHEMBL542	1	1	1	0	1	1
CHEMBL1201242	0	0	0	1	1	1
CHEMBL2104607	1	1	1	0	1	1
CHEMBL514446	1	1	1	1	1	1
CHEMBL1201208	1	1	1	1	1	1
CHEMBL1201256	0	1	1	1	1	1
CHEMBL1201263	0	0	0	0	1	1
CHEMBL1118	0	1	1	1	1	1
CHEMBL1088	0	1	1	1	1	1
CHEMBL515606	0	0	0	0	1	1
CHEMBL94081	1	1	1	0	1	1
CHEMBL1215	1	1	1	1	1	1
CHEMBL526	1	1	1	0	1	0
CHEMBL1305	1	1	1	1	1	1
CHEMBL888	1	1	1	1	1	1
CHEMBL1237021	1	1	1	0	1	1
CHEMBL1095777	1	1	1	1	1	1
CHEMBL92401	1	1	1	0	1	1
CHEMBL781	1	1	1	1	1	1
CHEMBL1098659	1	1	1	0	0	1
CHEMBL1201780	1	1	1	0	1	1
CHEMBL765	1	1	1	1	1	1
CHEMBL568	0	1	1	0	1	1
CHEMBL1449	0	0	0	0	0	0
CHEMBL1201266	0	1	1	0	1	1
CHEMBL121	1	1	1	1	1	1
CHEMBL459324	1	1	1	0	1	0
CHEMBL1294	1	1	1	1	1	1
CHEMBL998	0	1	1	1	1	1
CHEMBL1547	1	1	1	1	1	1
CHEMBL3990047	1	0	1	0	1	0
CHEMBL462605	1	1	1	1	1	1
CHEMBL1900528	1	1	1	0	0	0
CHEMBL830	0	0	0	0	1	1
CHEMBL55400	1	1	1	1	1	1
CHEMBL1465	1	1	1	0	1	1
CHEMBL211456	1	1	1	1	1	1
CHEMBL105	0	1	1	1	1	1
CHEMBL1874750	1	1	1	1	1	1
CHEMBL1278	0	0	1	1	1	1
CHEMBL2308885	0	0	0	0	1	1
CHEMBL1051	1	0	0	0	1	1
CHEMBL110	1	1	1	0	1	0
CHEMBL1229937	1	1	0	1	1	1
CHEMBL504760	1	1	1	0	1	0
CHEMBL1079	1	1	1	1	1	1
CHEMBL1766	0	0	0	0	1	1
CHEMBL807	1	0	1	0	1	0
CHEMBL965	1	1	1	1	1	1
CHEMBL1395	1	0	1	0	1	0
CHEMBL19224	1	1	1	1	1	1
CHEMBL419	0	0	0	0	1	1
CHEMBL152	1	1	1	0	1	1
CHEMBL541	1	1	1	0	1	1
CHEMBL455917	1	1	1	1	1	1
CHEMBL1201260	1	1	1	1	1	1
CHEMBL1363	1	1	1	1	1	1
CHEMBL453	1	1	1	0	1	0
CHEMBL502	1	1	1	1	1	1
CHEMBL3137320	0	0	0	1	1	1
CHEMBL1200562	0	0	0	0	1	1
CHEMBL425	0	1	1	0	0	0
CHEMBL1587	0	0	0	0	1	1
CHEMBL647	1	1	1	1	1	1
CHEMBL643	1	1	1	1	1	1
CHEMBL635	0	0	0	0	1	1
CHEMBL1364	1	1	1	1	1	1
CHEMBL1064	0	1	1	0	1	1
CHEMBL508102	1	1	1	0	1	1
CHEMBL799	1	1	1	0	0	0
CHEMBL3545185	0	0	0	0	1	0
CHEMBL680	0	1	0	0	1	1
CHEMBL438	1	1	1	0	0	0
CHEMBL2105002	1	1	1	0	1	1
CHEMBL1624126	0	1	1	1	1	1
CHEMBL1201313	0	1	1	1	1	1
CHEMBL501613	1	0	0	0	1	0
CHEMBL1444	1	1	1	1	1	1
CHEMBL1266	1	1	1	1	1	1
CHEMBL21	0	0	0	0	1	1
CHEMBL639	0	1	1	1	1	1
CHEMBL490	1	1	1	1	1	1
CHEMBL1510	0	1	1	1	0	0
CHEMBL418995	0	1	1	1	1	1
CHEMBL1726	0	1	1	0	1	0
CHEMBL1200908	0	0	0	0	1	0
CHEMBL1590	1	1	1	1	1	1
CHEMBL455	1	1	1	0	1	0
CHEMBL730	1	1	1	0	1	1
CHEMBL15770	0	0	0	0	1	1
CHEMBL13209	1	1	1	1	1	1
CHEMBL1533	1	1	1	0	1	1
CHEMBL981	1	0	0	0	1	1
CHEMBL1201237	1	1	1	1	1	1
CHEMBL1420	1	1	1	0	0	1
CHEMBL3545127	1	1	1	0	1	1
CHEMBL550348	1	1	1	1	1	1
CHEMBL822	1	1	1	0	1	1
CHEMBL428	0	0	0	1	1	1
CHEMBL1201	0	0	1	1	1	1
CHEMBL1213252	0	1	1	0	1	1
CHEMBL64	1	1	1	1	1	1
CHEMBL813	1	1	1	0	1	1
CHEMBL671	1	1	1	0	1	1
CHEMBL1201234	1	1	1	0	1	1
CHEMBL1200862	1	1	1	1	1	1
CHEMBL723	1	1	1	1	1	1
CHEMBL14370	1	1	1	1	1	1
CHEMBL72	1	1	1	0	1	1
CHEMBL493287	1	1	1	1	1	1
CHEMBL1200436	1	1	1	0	1	1
CHEMBL1201235	1	1	1	0	0	0
CHEMBL45029	1	0	1	1	1	1
CHEMBL970	0	1	1	0	1	1
CHEMBL1378024	1	1	1	0	1	1
CHEMBL95	1	1	1	0	1	1
CHEMBL1004	0	1	1	1	1	1
CHEMBL87992	1	0	1	1	1	1
CHEMBL456	1	0	0	0	1	1
CHEMBL256087	1	1	1	0	1	0
CHEMBL30	1	1	1	1	1	1
CHEMBL2105458	1	1	1	1	1	1
CHEMBL259209	1	1	1	0	1	1
CHEMBL1054	0	0	0	0	1	0
CHEMBL1625607	1	1	1	1	1	1
CHEMBL1439973	1	1	1	0	1	0
CHEMBL611	0	1	1	1	1	1
CHEMBL422	1	1	1	1	1	1
CHEMBL407	1	1	1	1	1	1
CHEMBL1750	1	0	0	0	1	1
CHEMBL1009	1	1	1	1	1	1
CHEMBL1346	1	1	1	1	1	1
CHEMBL471737	1	1	1	1	1	1
CHEMBL110691	1	1	1	0	1	1
CHEMBL144673	1	0	1	1	1	1
CHEMBL444	0	0	0	1	1	1
CHEMBL17860	1	1	1	0	1	1
CHEMBL98	1	1	1	1	1	1
CHEMBL1604	0	0	0	0	1	1
CHEMBL1618102	1	1	1	0	0	0
CHEMBL146095	1	1	1	1	1	1
CHEMBL1201210	0	1	1	1	1	1
CHEMBL977	1	1	0	0	1	1
CHEMBL494753	1	1	1	1	1	1
CHEMBL1493	1	0	1	1	1	1
CHEMBL85	1	0	1	0	1	1
CHEMBL930	1	1	1	0	0	1
CHEMBL648	1	1	1	1	1	1
CHEMBL1024	1	1	1	1	1	1
CHEMBL2364632	1	1	1	1	1	1
CHEMBL515	1	1	1	1	1	0
CHEMBL1963681	1	0	1	1	1	1
CHEMBL415	1	1	1	1	1	1
CHEMBL473417	0	1	1	0	1	0
CHEMBL428880	1	0	0	0	1	1
CHEMBL1043	0	1	1	0	1	0
CHEMBL1519	0	0	0	0	1	0
CHEMBL685	0	0	0	1	1	1
CHEMBL666	1	1	1	0	1	1
CHEMBL1152	0	0	0	0	1	1
CHEMBL1532	0	0	0	0	1	0
CHEMBL448	0	0	0	1	1	1
CHEMBL3137312	0	0	0	1	1	1
CHEMBL802	1	0	1	1	1	1
CHEMBL1093	1	1	1	0	1	0
CHEMBL1255	1	1	0	0	0	1
CHEMBL87493	1	1	1	0	1	1
CHEMBL170988	1	1	1	1	1	1
CHEMBL1261	0	1	1	0	0	0
CHEMBL340978	1	1	1	0	1	1
CHEMBL58323	0	1	1	0	1	1
CHEMBL412873	1	0	1	1	1	1
CHEMBL1148	0	1	1	0	1	1
CHEMBL628	1	0	1	1	1	1
CHEMBL1589	1	1	1	0	1	1
CHEMBL606	1	0	0	0	1	0
CHEMBL32800	1	1	1	0	1	1
CHEMBL6437	1	1	1	1	1	1
CHEMBL2368925	1	1	1	0	1	0
CHEMBL649	1	1	1	1	1	1
CHEMBL1492	1	1	1	1	1	1
CHEMBL2104251	1	1	1	0	1	1
CHEMBL524	1	1	1	1	1	1
CHEMBL652	1	1	1	1	1	1
CHEMBL1643	1	1	1	1	0	1
CHEMBL416956	0	0	0	0	1	0
CHEMBL1229	0	1	0	0	1	1
CHEMBL2105669	1	1	1	1	1	1
CHEMBL130	1	0	0	0	1	0
CHEMBL592	1	1	1	1	1	1
CHEMBL3833382	1	1	1	0	1	1
CHEMBL1201353	0	1	1	1	1	1
CHEMBL1580	1	1	1	1	1	1
CHEMBL254316	1	1	1	0	1	1
CHEMBL3187723	0	0	0	1	1	1
CHEMBL184	1	1	1	1	1	1
CHEMBL644	0	1	1	1	1	1
CHEMBL1206690	0	1	1	1	1	1
CHEMBL424	1	1	1	1	1	1
CHEMBL1201139	1	0	0	0	1	1
CHEMBL521	1	1	1	0	1	1
CHEMBL776	1	1	1	0	1	1
CHEMBL1200559	1	1	1	0	1	1
CHEMBL1490	0	1	1	1	1	1
CHEMBL460	1	1	1	1	1	1
CHEMBL1091	0	0	0	0	1	1
CHEMBL297302	0	0	0	1	1	1
CHEMBL1286	1	1	1	1	1	1
CHEMBL1238	1	1	1	0	1	0
CHEMBL821	1	1	1	1	1	1
CHEMBL1071	1	1	1	1	1	1
CHEMBL684	1	1	1	1	1	1
CHEMBL1173655	1	0	1	1	1	1
CHEMBL374731	1	1	1	1	1	1
CHEMBL2216870	0	0	0	0	1	1
CHEMBL315795	1	1	1	1	1	1
CHEMBL1535	0	1	1	0	1	1
CHEMBL406	0	0	0	0	1	0
CHEMBL1237132	1	0	1	0	1	0
CHEMBL1697737	1	1	1	1	1	1
CHEMBL2105720	0	1	0	0	1	0
CHEMBL691	1	1	1	0	1	0
CHEMBL1615438	0	0	0	0	1	1
CHEMBL571	0	1	1	0	1	1
CHEMBL672	0	0	1	0	1	1
CHEMBL582	1	0	1	0	1	1
CHEMBL2110774	0	1	1	1	1	1
CHEMBL434200	0	1	0	1	1	1
CHEMBL566534	0	0	0	1	1	1
CHEMBL1196	1	0	0	0	1	1
CHEMBL19490	1	1	1	1	1	1
CHEMBL51	0	0	0	0	1	1
CHEMBL963	1	1	1	0	1	1
CHEMBL489411	1	1	1	1	1	1
CHEMBL1201329	1	1	1	0	0	0
CHEMBL604608	0	1	1	1	1	1
CHEMBL1323699	1	1	1	0	1	0
CHEMBL94	0	0	1	1	1	1
CHEMBL1452696	1	1	1	0	1	0
CHEMBL528	1	1	1	0	1	1
CHEMBL512351	1	1	1	1	1	1
CHEMBL942	0	1	1	0	1	0
CHEMBL198362	0	0	0	0	1	1
CHEMBL1644	0	1	0	0	1	1
CHEMBL1083659	1	1	1	0	1	0
CHEMBL118	0	0	0	1	1	1
CHEMBL1096882	1	1	1	1	1	1
CHEMBL1380	1	1	1	1	1	1
CHEMBL1571	1	1	0	0	1	1
CHEMBL833	1	1	1	0	1	1
CHEMBL1201288	0	1	1	1	1	1
CHEMBL439	0	1	1	0	1	1
CHEMBL1399	0	1	1	1	1	1
CHEMBL1513	1	0	0	0	1	1
CHEMBL1413	1	1	1	0	1	1
CHEMBL1873475	1	0	0	1	1	1
CHEMBL1463345	1	1	1	0	1	1
CHEMBL645	1	1	1	1	1	1
CHEMBL1469	1	1	1	0	1	1
CHEMBL1489	1	1	1	1	1	1
CHEMBL1256786	1	1	1	0	1	1
CHEMBL1574	1	1	1	0	1	0
CHEMBL1908906	0	0	1	1	0	0
CHEMBL1685	1	1	1	0	1	0
CHEMBL49	1	0	1	1	1	1
CHEMBL218490	0	0	0	0	0	0
CHEMBL290916	1	1	1	0	1	1
CHEMBL976	1	1	1	0	1	1
CHEMBL54976	1	1	1	0	1	1
CHEMBL404108	0	0	1	1	1	1
CHEMBL1070	1	1	1	0	1	1
CHEMBL1615779	1	1	0	1	1	1
CHEMBL282724	1	1	1	0	1	1
CHEMBL3989866	0	0	0	0	1	1
CHEMBL313972	1	1	1	0	1	1
CHEMBL24171	1	1	1	0	1	1
CHEMBL1628227	1	1	1	1	1	1
CHEMBL16	1	0	1	0	1	1
CHEMBL2110816	1	1	1	1	1	1
CHEMBL2043437	0	0	0	0	1	1
CHEMBL427	0	1	1	1	1	1
CHEMBL631	1	1	1	1	1	1
CHEMBL465026	1	1	1	1	1	1
CHEMBL1565476	1	1	1	1	0	0
CHEMBL589	1	1	1	1	1	1
CHEMBL3545376	1	1	1	1	1	1
CHEMBL1021	1	1	1	1	1	1
CHEMBL896	1	1	1	1	1	1
CHEMBL945	0	1	1	1	1	1
CHEMBL1201064	0	0	0	0	1	0
CHEMBL726	1	1	1	1	0	1
CHEMBL742	1	1	1	0	1	1
CHEMBL231068	0	0	0	0	0	1
CHEMBL609	1	1	1	1	1	1
CHEMBL316561	1	1	1	1	1	1
CHEMBL1194666	1	0	1	0	1	1
CHEMBL594	1	1	1	1	1	1
CHEMBL1482	1	1	1	1	1	1
CHEMBL546	1	1	1	1	1	1
CHEMBL314437	1	1	1	1	1	1
CHEMBL1321	1	0	0	0	1	1
CHEMBL396778	0	0	0	1	1	1
CHEMBL1201314	1	1	1	0	1	1
CHEMBL46	1	1	1	1	1	1
CHEMBL1201173	1	0	0	0	1	1
CHEMBL1123	1	1	1	1	1	1
CHEMBL1037	1	1	1	1	1	1
CHEMBL1200953	1	0	0	0	1	0
CHEMBL1998966	1	1	1	1	1	1
CHEMBL89598	1	1	1	1	1	1
CHEMBL312448	1	1	1	1	1	1
CHEMBL1256841	1	1	1	0	1	1
CHEMBL370805	1	1	1	1	1	1
CHEMBL513	1	0	1	0	1	1
CHEMBL40	0	0	0	1	1	1
CHEMBL1455	1	1	1	1	0	1
CHEMBL22	1	1	1	1	1	1
CHEMBL925	1	1	1	0	1	1
CHEMBL2104356	1	1	1	0	1	1
CHEMBL1447	0	0	0	1	1	1
CHEMBL1479	1	1	1	0	1	0
CHEMBL219916	0	0	0	0	1	1
CHEMBL1540	1	1	1	1	1	1
CHEMBL1082407	1	1	1	1	1	1
CHEMBL128	0	0	1	1	1	1
CHEMBL2111112	1	1	1	1	1	1
CHEMBL1401	0	1	1	0	0	0
CHEMBL491571	1	1	1	1	1	1
CHEMBL1095607	0	0	1	1	1	1
CHEMBL267744	1	1	1	0	1	1
CHEMBL17	1	0	0	0	1	1
CHEMBL1445	0	0	0	0	1	1
CHEMBL278819	1	1	1	1	1	1
CHEMBL621	0	0	0	0	1	1
CHEMBL500	1	1	1	1	1	1
CHEMBL497	1	1	0	0	1	1
CHEMBL1096562	1	1	1	1	1	1
CHEMBL33	1	0	1	0	1	1
CHEMBL960	1	1	1	0	1	0
CHEMBL714	1	1	1	1	1	1
CHEMBL158	0	1	1	0	1	1
CHEMBL45	1	1	1	1	1	1
CHEMBL527	0	0	0	0	1	1
CHEMBL585	0	0	0	1	1	1
CHEMBL252556	1	1	1	1	1	1
CHEMBL1201010	0	0	0	0	1	1
CHEMBL1073	1	1	1	0	0	0
CHEMBL189171	1	1	1	1	1	1
CHEMBL403	1	1	1	0	1	1
CHEMBL1341	1	1	1	0	1	1
CHEMBL1169	1	1	1	0	1	1
CHEMBL1594	1	1	1	0	1	1
CHEMBL1422	0	0	0	0	1	1
CHEMBL539	1	1	1	0	0	1
CHEMBL431	1	1	1	0	1	1
CHEMBL1477	1	0	1	1	1	1
CHEMBL891	0	0	0	0	1	0
CHEMBL24924	1	0	0	0	1	1
CHEMBL831	1	1	1	1	1	1
CHEMBL1534	0	1	1	1	1	1
CHEMBL126224	1	1	1	1	1	1
CHEMBL220492	1	1	1	1	1	1
CHEMBL679	1	1	1	1	1	1
CHEMBL1200	1	1	1	1	1	1
CHEMBL181	1	1	1	0	0	0
CHEMBL814	1	1	1	1	1	1
CHEMBL521686	1	0	1	0	1	1
CHEMBL446061	1	1	1	1	1	1
CHEMBL692	1	1	1	1	1	1
CHEMBL169901	1	1	1	1	1	1
CHEMBL1168	0	0	0	0	1	1
CHEMBL127	1	1	1	0	1	1
CHEMBL1560	0	1	0	1	1	1
CHEMBL1201192	0	0	0	0	1	1
CHEMBL3286830	1	0	1	1	1	1
CHEMBL1006	1	1	1	1	1	1
CHEMBL41355	0	0	0	1	1	1
CHEMBL898	1	0	0	1	1	1
CHEMBL495	0	1	1	1	1	1
CHEMBL1521	0	1	1	0	0	0
CHEMBL76370	1	1	1	1	1	1
CHEMBL887	1	1	1	0	1	1
CHEMBL70927	1	1	1	1	1	1
CHEMBL1200598	1	1	1	0	1	1
CHEMBL607400	1	0	0	1	1	1
CHEMBL1595	1	1	1	1	1	1
CHEMBL1697733	1	1	1	0	1	0
CHEMBL28218	0	0	0	0	1	1
CHEMBL406393	1	1	1	1	1	1
CHEMBL1773	0	0	0	1	1	1
CHEMBL113	1	1	1	1	1	1
CHEMBL70418	1	1	1	1	1	1
CHEMBL673	1	1	1	0	1	1
CHEMBL1095097	1	1	1	0	1	1
CHEMBL1764	1	1	1	1	1	1
CHEMBL1616046	0	1	1	0	0	1
CHEMBL1201784	0	1	1	1	1	1
CHEMBL1763	0	0	0	0	1	0
CHEMBL917	1	1	1	0	1	1
CHEMBL162036	1	1	1	0	1	1
CHEMBL455186	0	0	0	0	1	1
CHEMBL1697744	1	1	1	0	1	1
CHEMBL1193	0	1	1	1	1	1
CHEMBL1159717	1	1	1	0	1	1
CHEMBL1983350	1	1	1	0	1	1
CHEMBL248702	1	1	1	0	1	1
CHEMBL1077	1	1	1	1	1	1
CHEMBL174	0	0	0	0	1	0
CHEMBL1200522	1	1	1	0	1	1
CHEMBL1753	1	1	1	1	1	1
CHEMBL1201212	1	1	1	1	1	1
CHEMBL4297620	1	0	0	1	1	1
CHEMBL80	1	1	1	0	1	1
CHEMBL3183184	1	1	1	0	1	0
CHEMBL865	0	0	0	0	1	1
CHEMBL1200694	0	0	0	0	1	1
CHEMBL1201766	1	1	1	1	1	1
CHEMBL1159650	0	0	0	0	1	1
CHEMBL2103772	0	0	0	0	1	0
CHEMBL558	1	1	1	0	1	1
CHEMBL517712	1	1	1	0	1	1
CHEMBL612	1	1	1	0	1	1
CHEMBL1689063	0	0	1	0	0	0
CHEMBL1201320	1	1	1	0	1	1
CHEMBL1308	1	1	1	0	1	1
CHEMBL279516	1	1	1	0	1	1
CHEMBL1082	0	1	0	0	0	0
CHEMBL969	1	1	1	1	1	1
CHEMBL461522	0	0	1	0	1	0
CHEMBL1112	1	1	1	1	1	0
CHEMBL1349	1	1	1	0	1	1
CHEMBL22108	0	1	1	1	1	1
CHEMBL1164729	1	1	1	0	1	0
CHEMBL1370	1	1	0	1	1	1
CHEMBL473	0	0	0	1	1	1
CHEMBL770	1	1	1	1	1	1
CHEMBL14060	1	1	1	0	1	0
CHEMBL1167	1	1	1	1	0	1
CHEMBL46399	1	1	1	0	1	1
CHEMBL1201335	1	1	1	0	0	0
CHEMBL1492500	1	1	1	1	1	1
CHEMBL861	1	0	1	0	1	1
CHEMBL1200538	0	0	0	0	1	1
CHEMBL1472	1	1	1	1	1	1
CHEMBL376359	0	0	1	0	1	1
CHEMBL1404	1	1	1	1	1	1
CHEMBL2107825	1	1	1	1	1	1
CHEMBL157138	0	0	1	0	1	1
CHEMBL413965	1	1	1	0	1	1
CHEMBL565	1	1	1	0	1	1
CHEMBL1504	0	0	0	1	1	1
CHEMBL1752	1	1	1	1	1	1
CHEMBL251940	1	1	1	1	1	1
CHEMBL131	0	0	0	1	1	1
CHEMBL32	0	1	1	1	1	1
CHEMBL117785	1	1	1	1	1	1
CHEMBL2220442	0	0	0	1	1	1
CHEMBL1069	0	0	0	0	1	1
CHEMBL1113	1	1	1	1	1	1
CHEMBL457	1	1	1	0	1	1
CHEMBL64195	1	0	1	0	1	1
CHEMBL1173055	1	1	1	1	1	1
CHEMBL1410743	1	0	1	1	1	1
CHEMBL506	1	1	1	1	1	1
CHEMBL450	1	1	1	1	1	1
CHEMBL1592	0	0	0	0	1	1
CHEMBL1201338	0	1	1	1	1	1
CHEMBL6995	0	1	1	0	1	1
CHEMBL895	1	1	1	0	0	0
CHEMBL905	0	1	1	0	1	1
CHEMBL2103877	0	0	0	0	1	1
CHEMBL2	0	1	1	1	1	1
CHEMBL1484	1	1	1	0	1	1
CHEMBL41	0	1	1	1	1	1
CHEMBL880	1	1	1	0	1	1
CHEMBL1771	1	1	1	0	1	1
CHEMBL1094	0	0	0	1	1	1
CHEMBL1180725	1	1	1	0	0	0
CHEMBL193	1	1	1	0	0	0
CHEMBL553	1	1	1	1	1	1
CHEMBL3039502	0	0	1	1	1	1
CHEMBL1263	1	0	0	1	1	1
CHEMBL1201116	0	0	0	0	1	0
CHEMBL632	0	0	0	0	1	1
CHEMBL1542	0	1	1	1	1	1
CHEMBL459	1	1	1	0	1	1
CHEMBL282121	1	1	1	0	1	1
CHEMBL601	1	1	1	0	0	0
CHEMBL409	0	0	0	0	1	0
CHEMBL471	0	0	0	0	1	1
CHEMBL852	1	1	0	1	0	1
CHEMBL1697856	0	1	0	0	1	1
CHEMBL93	1	0	0	1	1	1
CHEMBL780	1	1	1	0	1	1
CHEMBL978	1	1	1	0	0	1
CHEMBL768	1	1	1	1	1	1
CHEMBL1405	1	1	1	0	1	1
CHEMBL3889654	0	0	0	0	1	1
CHEMBL1200689	1	1	1	0	0	1
CHEMBL1428	1	1	1	0	1	1
CHEMBL12	1	1	1	1	1	1
CHEMBL134	1	1	1	0	1	1
CHEMBL658	1	1	1	0	1	1
CHEMBL1085	1	1	1	1	1	1
CHEMBL1008	1	1	1	1	1	1
CHEMBL397420	1	1	1	0	0	0
CHEMBL452	1	1	1	1	1	1
CHEMBL1491	1	1	1	0	1	1
CHEMBL223228	0	0	0	0	1	1
CHEMBL485	1	1	1	1	1	1
CHEMBL1314	0	0	0	0	1	1
CHEMBL408	1	1	1	1	1	1
CHEMBL579205	1	1	1	0	1	1
CHEMBL86	1	1	1	1	1	1
CHEMBL1790041	1	1	1	1	1	1
CHEMBL416	1	1	1	0	1	1
CHEMBL1234579	1	1	1	0	0	1
CHEMBL856	1	1	1	0	1	1
CHEMBL1311	1	1	1	1	1	1
CHEMBL1908370	0	1	1	1	1	1
CHEMBL640	1	1	1	1	1	1
CHEMBL1628502	0	0	0	0	1	0
CHEMBL980	1	1	1	1	1	1
CHEMBL1243	1	1	1	0	1	0
CHEMBL1303	1	1	1	1	1	1
CHEMBL842	1	0	0	0	1	1
CHEMBL4297067	1	1	1	0	0	0
CHEMBL529888	1	0	1	0	1	1
CHEMBL946	1	1	1	1	1	1
CHEMBL1228	1	0	0	0	1	0
CHEMBL488	1	1	1	1	1	1
CHEMBL1657	0	1	1	0	1	1
CHEMBL1194325	1	1	1	0	0	0
CHEMBL1909282	1	1	1	0	1	1
CHEMBL537	1	1	1	0	1	1
CHEMBL1257073	0	1	1	0	0	0
CHEMBL443	1	1	1	0	1	1
CHEMBL715	1	1	1	1	1	1
CHEMBL511142	1	1	1	1	1	1
CHEMBL1201087	1	0	1	1	1	1
CHEMBL866	1	1	1	1	1	1
CHEMBL1443	0	0	0	0	1	0
CHEMBL1502	0	1	1	0	1	1
CHEMBL1200807	1	1	1	1	1	1
CHEMBL577	0	1	1	0	1	0
CHEMBL1301	1	1	1	0	1	1
CHEMBL307145	1	1	1	1	1	1
CHEMBL439849	0	1	1	1	0	0
CHEMBL1454	1	1	1	0	1	1
CHEMBL289469	1	1	1	0	1	1
CHEMBL408513	1	0	0	0	1	1
CHEMBL704	1	1	1	1	1	1
CHEMBL1129	1	1	1	1	1	1
CHEMBL22097	0	0	1	0	1	1
CHEMBL827	1	1	1	0	1	1
CHEMBL641	1	1	1	1	1	1
CHEMBL317094	1	0	0	0	1	1
CHEMBL1198	1	1	1	1	0	0
CHEMBL1863513	0	0	0	0	1	1
CHEMBL1200449	0	0	0	0	1	0
CHEMBL636	0	1	1	1	1	1
CHEMBL1055	0	0	0	0	1	0
CHEMBL1201776	1	1	1	1	1	1
CHEMBL43452	1	1	1	0	1	1
CHEMBL1621	1	0	0	0	1	1
CHEMBL224325	1	1	1	0	1	1
CHEMBL229128	1	1	1	1	1	1
CHEMBL25105	1	1	1	0	1	1
CHEMBL819	0	0	0	0	0	0
CHEMBL1190	1	1	1	0	1	1
CHEMBL4297185	0	1	1	0	1	0
CHEMBL429910	1	1	1	1	1	1
CHEMBL148	0	1	1	1	1	1
CHEMBL1619	1	1	1	1	1	1
CHEMBL460291	1	0	0	0	1	0
CHEMBL1201198	1	1	1	0	0	0
CHEMBL1185	0	1	1	0	1	1
CHEMBL1201354	1	1	1	0	1	0
CHEMBL2105612	0	0	0	0	0	0
CHEMBL504	1	1	1	0	0	1
CHEMBL86882	1	1	1	1	1	1
CHEMBL1098319	1	0	1	0	1	1
CHEMBL1729	1	1	1	0	1	0
CHEMBL1481	0	1	1	0	0	0
CHEMBL108	0	0	1	1	1	1
CHEMBL1257051	0	0	0	1	1	1
CHEMBL697	1	1	1	1	1	1
CHEMBL192	1	0	0	0	1	1
CHEMBL1200359	0	1	1	0	1	1
CHEMBL1101	0	1	1	1	1	1
CHEMBL1020	1	1	1	1	0	1
CHEMBL1257015	1	1	1	0	1	1
CHEMBL1577	1	0	0	0	0	0
CHEMBL878	0	0	0	0	0	0
CHEMBL24441	1	1	1	0	1	1
CHEMBL703	1	1	1	0	0	1
CHEMBL2104537	0	1	1	1	1	1
CHEMBL1197051	0	1	1	0	1	1
CHEMBL1237044	1	1	1	1	1	1
CHEMBL416146	1	1	1	0	1	1
CHEMBL1194	1	1	1	0	1	1
CHEMBL1229211	1	0	0	0	1	0
CHEMBL503	1	0	1	0	1	1
CHEMBL1434	1	1	1	1	1	1
CHEMBL634	1	0	0	1	1	1
CHEMBL243712	1	1	1	0	1	1
CHEMBL1177	1	1	1	0	1	1
CHEMBL477772	0	0	0	1	1	1
CHEMBL445	0	1	1	1	1	1
CHEMBL803	1	1	1	0	1	1
CHEMBL531	1	1	1	1	1	1
CHEMBL256997	0	0	0	0	1	0
CHEMBL457299	1	1	1	0	1	1
CHEMBL1581	0	0	1	0	1	1
CHEMBL2110588	1	1	1	1	1	1
CHEMBL3137301	1	1	1	1	0	1
CHEMBL1201191	1	1	1	1	1	1
CHEMBL1149	1	1	1	0	0	0
CHEMBL1393	1	1	0	1	1	1
CHEMBL79	1	1	1	1	1	1
CHEMBL429	0	1	1	0	1	1
CHEMBL468	1	1	1	0	1	1
CHEMBL411	1	0	1	0	1	0
CHEMBL848	1	1	1	1	1	1
CHEMBL1094636	1	1	1	0	1	1
CHEMBL902	1	1	1	0	1	1
CHEMBL126	1	0	1	1	1	1
CHEMBL1596	0	1	1	0	1	0
CHEMBL2110900	0	1	1	1	1	1
CHEMBL2107062	0	0	0	0	1	1
CHEMBL996	1	1	1	0	1	1
CHEMBL1138	0	0	0	0	1	1
CHEMBL1201117	1	1	1	1	1	1
CHEMBL1868702	0	0	1	0	1	1
CHEMBL99946	1	1	1	1	1	1
CHEMBL41286	1	1	1	0	1	1
CHEMBL238804	1	1	1	1	1	1
CHEMBL1505	0	0	1	1	1	1
CHEMBL820	0	0	0	0	1	1
CHEMBL1684	0	0	0	0	0	0
CHEMBL857	1	0	0	0	1	1
CHEMBL33986	1	1	1	1	1	1
CHEMBL141	1	1	1	1	1	1
CHEMBL1483	0	0	0	1	1	1
CHEMBL1186579	1	1	1	0	0	0
CHEMBL1025	1	1	1	0	1	1
CHEMBL475534	1	1	1	0	1	1
CHEMBL101	1	1	1	0	1	1
CHEMBL1237	1	0	0	0	1	0
CHEMBL190	1	1	1	1	1	1
CHEMBL916	0	0	0	0	1	1
CHEMBL696	1	1	1	0	1	1
CHEMBL59	1	1	1	1	1	1
CHEMBL29	1	1	1	0	1	1
CHEMBL345714	1	1	1	0	1	1
CHEMBL615	0	0	0	0	1	0
CHEMBL1463	1	1	1	1	1	1
CHEMBL13	1	1	1	0	1	1
CHEMBL698	1	1	1	0	1	1
CHEMBL773	1	1	1	1	1	1
CHEMBL354077	1	1	1	1	1	1
CHEMBL1170	1	0	1	0	1	0
CHEMBL294199	1	1	1	1	1	1
CHEMBL8	1	0	1	0	1	1
CHEMBL1200370	0	0	0	0	1	0
CHEMBL278020	1	1	1	0	1	1
CHEMBL1681	1	0	0	0	1	0
CHEMBL46917	0	0	1	1	1	1
CHEMBL3184437	1	1	1	0	1	1
CHEMBL447629	0	0	0	1	1	1
CHEMBL524004	1	1	1	0	0	0
CHEMBL788	1	0	0	0	1	1
CHEMBL1146	1	1	1	0	1	1
CHEMBL637	1	1	1	1	1	1
CHEMBL167731	1	1	1	1	1	1
CHEMBL49080	1	1	1	0	1	1
CHEMBL1963683	1	0	0	0	1	1
CHEMBL139877	1	1	1	0	1	1
CHEMBL677	1	1	1	1	1	1
CHEMBL1200545	0	0	0	0	0	0
CHEMBL1200802	0	0	0	1	1	1
CHEMBL268164	0	0	0	1	1	1
CHEMBL590540	1	1	0	0	0	1
CHEMBL1584	1	1	1	1	1	1
CHEMBL1419	1	1	1	0	1	1
CHEMBL826	1	0	1	1	1	1
CHEMBL2107381	1	1	1	0	0	1
CHEMBL1625	1	1	1	1	1	1
CHEMBL1201168	0	0	0	0	1	0
CHEMBL1187724	1	1	1	0	0	0
CHEMBL1200600	0	0	0	0	1	1
CHEMBL1525826	1	1	1	0	1	1
CHEMBL110458	1	1	1	1	1	1
CHEMBL750	1	1	1	0	1	1
CHEMBL642	1	1	1	1	1	1
CHEMBL240597	1	1	1	1	1	1
CHEMBL1218	1	1	1	0	1	1
CHEMBL1046	1	1	1	1	1	1
CHEMBL669	1	1	1	1	1	1
CHEMBL396416	0	1	1	0	0	1
CHEMBL761	1	1	1	1	1	1
CHEMBL1503	1	1	1	0	1	1
CHEMBL939	1	0	1	1	1	1
CHEMBL1539	1	1	1	1	1	1
CHEMBL1291	1	1	1	0	1	1
CHEMBL657	0	1	1	1	1	1
CHEMBL12610	1	1	1	1	1	1
CHEMBL2111101	0	0	0	1	1	1
CHEMBL434	0	1	0	0	1	1
CHEMBL656	1	1	1	0	1	1
CHEMBL4297364	1	1	1	0	0	0
CHEMBL686	1	1	1	0	1	1
CHEMBL221959	1	1	1	1	1	1
CHEMBL569	1	1	1	1	1	1
CHEMBL361497	0	0	0	0	1	1
CHEMBL1201758	0	1	0	0	1	1
CHEMBL2010507	1	1	1	1	1	1
CHEMBL264374	1	1	1	1	0	0
CHEMBL1090	1	1	1	1	1	1
CHEMBL108545	1	1	1	0	0	0
CHEMBL535	0	0	0	0	1	0
CHEMBL135	1	1	1	0	1	1
CHEMBL270190	0	0	0	0	1	1
CHEMBL583	1	0	1	0	1	1
CHEMBL25	1	1	1	0	1	0
CHEMBL710	0	1	1	1	1	1
CHEMBL1421	1	1	1	0	1	1
CHEMBL2103827	1	1	1	0	1	1
CHEMBL871	1	1	1	1	1	1
CHEMBL268869	1	1	1	1	1	1
CHEMBL19236	1	1	1	1	1	1
CHEMBL1140	1	1	1	0	1	1
CHEMBL2028019	1	1	1	0	1	1
CHEMBL71595	1	1	0	0	0	0
CHEMBL315838	1	1	1	1	1	1
CHEMBL1456	1	1	1	0	1	1
CHEMBL853	1	1	1	1	1	1
CHEMBL44884	0	0	0	0	1	1
CHEMBL567	1	1	1	1	1	1
CHEMBL20883	1	1	1	0	1	1
CHEMBL1201231	1	1	1	1	1	1
CHEMBL314854	1	1	1	1	1	1
CHEMBL15023	0	0	0	0	1	1
CHEMBL400599	0	1	1	0	1	0
CHEMBL1172	1	1	1	1	1	1
CHEMBL646	0	1	1	0	1	1
CHEMBL441	0	1	1	0	1	1
CHEMBL1201760	0	0	1	1	1	1
CHEMBL1350	1	1	1	0	1	1
CHEMBL364713	1	1	1	1	1	1
CHEMBL1569487	0	0	0	0	1	1
CHEMBL850	1	0	0	1	1	1
CHEMBL1337	0	1	1	0	1	1
CHEMBL1451	0	0	0	0	1	1
CHEMBL249856	1	0	0	1	1	1
CHEMBL1530428	0	0	0	0	1	1
CHEMBL818	1	1	0	1	1	1
CHEMBL301267	0	0	0	1	1	1
CHEMBL620	1	1	1	0	0	0
CHEMBL2095212	0	0	1	1	1	1
CHEMBL1068	1	0	1	1	1	1
CHEMBL1200934	1	1	1	0	1	1
CHEMBL225071	1	1	1	0	0	0
CHEMBL1077896	0	1	1	1	1	1
CHEMBL185	1	1	1	0	0	0
CHEMBL437	1	1	1	0	1	1
CHEMBL398440	1	1	1	0	1	0
CHEMBL36715	1	1	1	1	1	1
CHEMBL1585	1	1	1	0	1	1
CHEMBL1480987	0	0	1	0	1	1
CHEMBL196	1	1	1	1	1	1
CHEMBL1201262	0	1	1	1	1	1
CHEMBL550	1	1	1	0	1	1
CHEMBL728	1	1	1	1	1	1
CHEMBL498847	1	1	1	0	1	1
CHEMBL1334860	1	1	1	0	1	1
CHEMBL1648	0	0	1	0	1	0
CHEMBL1189679	1	1	1	1	1	1
CHEMBL2103870	0	1	1	0	1	1
CHEMBL1200853	1	0	1	0	1	0
CHEMBL485253	1	1	1	1	1	1
CHEMBL2103822	1	1	1	0	1	1
CHEMBL1165342	1	1	1	1	1	1
CHEMBL1364144	0	0	0	0	1	1
CHEMBL1561	0	1	1	1	1	1
CHEMBL2105637	0	0	0	0	1	1
CHEMBL132530	0	1	1	1	1	1
CHEMBL1165	1	1	1	1	1	1
CHEMBL777	1	1	1	1	1	1
CHEMBL1200733	0	0	0	0	1	1
CHEMBL278398	1	1	1	1	1	1
CHEMBL2105224	1	1	1	1	1	1
CHEMBL1757	1	1	1	0	1	1
CHEMBL61593	0	0	0	0	0	0
CHEMBL956	1	1	1	0	1	1
CHEMBL638	0	0	0	0	1	1
CHEMBL3545110	1	1	1	1	1	1
CHEMBL1683	0	0	0	0	1	1
CHEMBL522038	1	1	1	1	1	1
CHEMBL204656	1	0	1	0	1	0
CHEMBL839	0	1	1	0	1	1
CHEMBL237500	0	0	0	0	1	1
CHEMBL701	1	1	1	0	1	1
CHEMBL911	1	1	1	1	1	1
CHEMBL503160	0	1	1	0	0	0
CHEMBL454	0	0	0	1	1	1
CHEMBL405	1	1	1	0	1	1
CHEMBL267936	1	1	1	1	1	1
CHEMBL707	0	1	1	1	1	1
CHEMBL1738797	1	1	1	1	0	0
CHEMBL1201193	1	1	1	0	1	1
CHEMBL708	1	1	1	0	1	1
CHEMBL71	1	1	1	1	1	1
CHEMBL57	0	0	0	0	1	1
CHEMBL2105760	1	1	1	1	1	1
CHEMBL56367	0	0	0	0	1	1
CHEMBL660	1	1	1	0	1	1
CHEMBL989	0	0	0	0	1	1
CHEMBL61	0	1	1	1	1	1
CHEMBL142703	0	0	1	0	1	1
CHEMBL1651998	1	0	0	0	1	1
CHEMBL487253	1	1	1	1	1	0
CHEMBL918	0	0	0	1	1	1
CHEMBL1200909	1	0	0	0	1	1
CHEMBL713	1	1	1	1	1	1
CHEMBL1110	1	1	1	0	0	0
CHEMBL189963	1	0	1	1	1	1
CHEMBL1200604	1	1	1	0	1	1
CHEMBL967	1	1	1	0	1	1
CHEMBL1201265	1	0	0	0	1	1
CHEMBL1117	1	1	1	1	1	1
CHEMBL42336	1	1	1	1	1	1
CHEMBL70046	1	0	1	1	1	1
CHEMBL284348	0	1	1	0	1	1
CHEMBL1789941	1	1	1	1	1	1
CHEMBL90	1	1	1	0	1	1
CHEMBL29411	1	1	1	0	1	0
CHEMBL1201319	0	1	1	0	1	1
CHEMBL629	1	1	1	1	1	1
CHEMBL762	1	1	1	1	1	1
CHEMBL3187365	1	1	1	1	1	1
CHEMBL23588	1	1	1	1	1	1
CHEMBL305187	0	0	0	0	1	1
CHEMBL1274	1	0	1	0	0	0
CHEMBL1214	0	0	0	0	0	0
CHEMBL567597	0	0	0	0	1	1
CHEMBL1201233	1	1	1	0	1	1
CHEMBL1324	1	1	1	0	1	1
CHEMBL1162	0	0	0	0	1	1
CHEMBL1742423	1	1	1	1	1	1
CHEMBL1078261	0	1	1	1	1	1
CHEMBL1201772	0	0	0	0	1	1
CHEMBL1109	1	1	1	0	0	0
CHEMBL284906	1	0	0	0	1	1
CHEMBL760	1	1	1	1	1	1
CHEMBL3182343	0	0	0	0	0	0
CHEMBL533	0	0	0	0	1	1
CHEMBL1201274	1	1	1	1	1	1
CHEMBL2105131	0	0	0	0	0	0
CHEMBL511	1	1	1	1	1	1
CHEMBL86304	1	1	1	1	1	1
CHEMBL1201146	1	0	0	0	1	1
CHEMBL1464	1	0	0	0	1	1
CHEMBL778	1	1	1	0	1	1
CHEMBL2103774	1	1	1	0	1	0
CHEMBL193482	1	1	1	1	1	1
CHEMBL720	1	1	1	0	1	1
CHEMBL252518	0	0	0	1	1	1
CHEMBL239243	1	1	1	0	1	1
CHEMBL205596	1	0	1	0	1	1
CHEMBL1888176	1	1	1	0	0	0
CHEMBL31	1	1	1	1	1	1
CHEMBL593	0	0	0	0	1	1
CHEMBL1402684	0	1	0	0	1	0
CHEMBL836	0	0	0	1	0	0
CHEMBL1485	1	1	1	1	0	1
CHEMBL779	1	1	1	1	1	1
CHEMBL1441	1	1	1	0	1	1
CHEMBL1201217	1	1	1	1	1	1
CHEMBL1201201	1	1	1	1	1	1
CHEMBL420	1	1	1	0	1	1
CHEMBL112	1	1	1	0	1	1
CHEMBL1477036	0	0	0	0	1	1
CHEMBL614	1	1	1	0	1	1
CHEMBL469	1	1	1	1	1	1
CHEMBL1200907	1	1	1	0	1	1
CHEMBL188952	1	1	1	1	1	1
CHEMBL84	1	1	1	0	1	1
CHEMBL517	0	0	1	1	1	1
CHEMBL10878	1	1	1	1	1	1
CHEMBL1279	1	1	1	1	1	1
CHEMBL661	1	1	1	0	1	1
CHEMBL1289601	0	0	0	1	1	1
CHEMBL93645	1	0	0	1	1	1
CHEMBL1201747	1	1	1	1	1	1
CHEMBL1518	1	1	1	0	1	1
CHEMBL477	1	1	1	1	1	1
CHEMBL480	0	1	1	0	1	1
CHEMBL386630	1	1	1	0	1	1
CHEMBL940	1	1	1	0	1	1
CHEMBL734	1	1	1	1	1	1
CHEMBL277522	1	1	1	1	1	1
CHEMBL783	1	1	1	0	1	1
CHEMBL561	1	0	1	1	1	1
CHEMBL941	1	0	1	1	1	1
CHEMBL1515	1	1	1	0	1	1
CHEMBL573	1	1	1	0	1	1
CHEMBL306700	1	1	1	1	1	1
CHEMBL1297	1	1	1	0	1	1
CHEMBL651	1	1	1	1	1	1
CHEMBL404	1	1	1	0	1	1
CHEMBL1208	1	1	1	1	1	1
CHEMBL24778	1	1	1	1	1	1
CHEMBL516	1	1	1	1	1	1
CHEMBL595	0	1	1	0	1	1
CHEMBL923	1	1	1	0	1	1
CHEMBL1467	1	1	1	0	1	1
CHEMBL168815	1	1	1	1	1	1
CHEMBL1331216	1	1	1	1	1	1
CHEMBL766	1	1	1	0	1	1
CHEMBL100116	1	1	1	0	1	1
CHEMBL55	1	0	0	0	1	1
CHEMBL1108	0	0	0	1	1	1
CHEMBL1072	0	0	0	0	0	0
CHEMBL70	1	1	1	1	1	1
CHEMBL277474	1	1	1	0	1	0
CHEMBL1115	1	1	1	0	1	1
CHEMBL35	0	0	0	0	0	0
CHEMBL94454	0	0	1	1	1	1
CHEMBL2142890	0	1	1	0	0	0
CHEMBL1237119	1	1	1	1	1	1
CHEMBL1583	0	0	0	0	0	0
CHEMBL175691	0	0	0	0	1	1
CHEMBL514	1	0	1	0	1	1
CHEMBL1201148	0	0	0	1	1	1
CHEMBL1256391	1	1	1	0	1	0
CHEMBL1201222	0	0	0	0	1	1
CHEMBL1200391	1	1	1	1	1	1
CHEMBL350221	1	1	1	1	1	1
CHEMBL681	0	1	1	0	1	1
CHEMBL308954	0	0	0	1	1	1
CHEMBL186	1	1	1	0	0	0
CHEMBL14053	1	1	1	0	1	1
CHEMBL1663	1	0	1	0	1	1
CHEMBL8085	1	1	1	1	1	1
CHEMBL11	1	1	1	1	1	1
CHEMBL122	1	1	1	0	1	1
CHEMBL3183409	0	0	1	0	0	0
CHEMBL12856	1	1	1	1	1	1
CHEMBL27810	0	0	0	0	1	1
CHEMBL1377	1	1	1	0	1	1
CHEMBL52440	1	1	1	1	1	1
CHEMBL109	1	0	1	0	1	1
CHEMBL182	1	1	1	1	1	1
CHEMBL1201012	0	0	0	1	1	1
CHEMBL258918	1	1	1	0	1	1
CHEMBL3183075	1	1	1	0	1	1
CHEMBL1651906	1	1	1	1	1	1
CHEMBL398707	1	1	1	1	1	1
CHEMBL1201213	0	1	1	0	1	1
CHEMBL2364639	1	1	1	1	1	1
CHEMBL1621597	1	1	1	0	0	0
CHEMBL1201109	1	1	0	1	1	1
CHEMBL285802	0	1	1	1	1	1
CHEMBL655	0	0	0	0	1	1
CHEMBL1200374	0	0	1	0	1	1
CHEMBL1466	0	1	1	0	1	0
CHEMBL90593	1	1	0	0	1	0
CHEMBL88055	0	1	1	0	1	1
CHEMBL427216	0	1	1	0	1	1
CHEMBL1531	1	0	0	0	1	1
CHEMBL376897	1	1	1	0	0	0
CHEMBL832	0	0	0	0	1	1
CHEMBL235668	1	1	1	1	1	1
CHEMBL985	0	1	0	1	1	1
CHEMBL1201863	0	0	0	0	1	1
CHEMBL56564	1	1	1	1	1	1
CHEMBL189	1	1	1	0	1	1
CHEMBL810	0	1	1	0	1	1
CHEMBL1605	1	1	1	0	0	1
CHEMBL1220	1	1	1	0	1	1
CHEMBL1551	1	1	1	1	1	1
CHEMBL862	1	1	1	0	1	1
CHEMBL276832	1	1	1	1	1	1
CHEMBL1144	0	1	0	0	1	0
CHEMBL979	0	0	0	1	1	1
CHEMBL34259	1	1	1	0	0	0
CHEMBL304902	1	1	1	1	1	1
CHEMBL5	1	0	1	0	1	1
CHEMBL137	0	1	1	0	1	1
CHEMBL575	1	1	1	0	1	1
CHEMBL1201073	0	0	0	0	0	0
CHEMBL54	0	0	0	0	1	1
CHEMBL36	1	0	0	1	1	1
CHEMBL877	1	1	1	1	1	1
CHEMBL927	1	1	1	0	1	1
CHEMBL154	1	1	1	1	1	1
CHEMBL1233	0	0	0	1	1	1
CHEMBL83668	1	1	1	0	1	1
CHEMBL1094966	1	1	1	1	1	1
CHEMBL1219	1	1	1	1	1	1
CHEMBL1329455	1	1	1	0	1	1
CHEMBL859	1	1	1	1	1	1
CHEMBL564	1	1	1	1	1	1
CHEMBL203266	1	1	1	1	1	1
CHEMBL893	1	0	0	0	0	0
CHEMBL1480	1	0	1	0	1	0
CHEMBL2111030	0	1	1	1	1	1
CHEMBL517199	0	0	0	0	1	1
CHEMBL667	1	1	1	0	1	1
CHEMBL2396661	0	0	0	1	1	1
CHEMBL346977	1	0	1	1	1	1
CHEMBL1290	1	1	1	1	1	1
CHEMBL869	1	1	1	0	1	1
CHEMBL222645	1	0	0	0	0	0
CHEMBL1509	1	1	1	0	1	1
CHEMBL1442422	0	1	1	1	1	1
CHEMBL1514	0	1	1	0	1	1
CHEMBL2103837	1	1	1	1	1	1
CHEMBL21731	1	1	1	0	1	1
CHEMBL545	1	1	1	0	0	1
CHEMBL389621	1	1	1	1	1	1
CHEMBL1615439	1	1	1	1	1	1
CHEMBL806	1	0	1	0	1	0
CHEMBL1431	1	1	1	1	1	1
CHEMBL505	0	1	1	1	1	1
CHEMBL2104993	1	1	1	0	1	1
CHEMBL119423	1	1	1	0	0	0
CHEMBL315985	1	0	1	1	1	1
CHEMBL1396	1	1	1	1	1	1
CHEMBL894	1	1	1	0	1	1
CHEMBL121626	1	1	1	0	1	1
CHEMBL26	0	0	0	0	1	1
CHEMBL1200979	1	1	1	1	1	1
CHEMBL548	1	1	1	1	1	1
CHEMBL1289926	0	1	1	0	1	1
CHEMBL76	0	1	1	0	1	1
CHEMBL1029	1	1	1	1	1	1
CHEMBL1201134	1	0	0	0	1	0
CHEMBL3989517	0	0	0	0	1	1
CHEMBL395091	1	1	1	0	1	1
CHEMBL2107830	1	1	1	1	1	1
CHEMBL972	1	1	1	0	1	1
CHEMBL1201754	0	0	0	0	1	1
CHEMBL1241	1	1	1	1	1	1
CHEMBL37744	0	1	1	1	1	1
CHEMBL2107797	0	0	1	0	1	1
CHEMBL668	1	1	1	0	1	1
CHEMBL1200922	0	0	0	0	1	1
CHEMBL982	1	1	1	0	1	1
CHEMBL365795	1	1	1	0	1	1
CHEMBL2105759	0	0	1	1	0	0
CHEMBL1373254	0	0	0	0	0	0
CHEMBL107	1	1	1	1	1	1
CHEMBL43	0	0	0	0	1	1
CHEMBL159226	1	1	1	1	1	1
CHEMBL1520	0	0	0	0	1	1
CHEMBL1198857	1	1	1	1	1	1
CHEMBL1201112	1	1	1	1	1	1
CHEMBL135400	0	0	1	1	1	1
CHEMBL251634	0	0	0	1	1	1
CHEMBL1372950	1	1	1	0	1	1
CHEMBL1697782	1	0	0	0	1	0
CHEMBL569713	1	0	0	1	1	1
CHEMBL578	0	0	0	0	1	0
CHEMBL1095	0	0	0	0	1	1
CHEMBL1075	1	0	0	1	1	1
CHEMBL430	0	0	1	0	1	1
CHEMBL771	1	1	1	1	1	1
CHEMBL1430	0	0	0	0	1	1
CHEMBL711	1	1	1	0	1	1
CHEMBL106	0	0	0	1	1	1
CHEMBL1512	0	0	0	1	1	1
CHEMBL384467	0	0	0	1	1	1
CHEMBL1371770	1	1	1	1	1	1
CHEMBL1257	1	0	0	0	1	1
CHEMBL103	1	0	1	0	1	1
CHEMBL1501	0	0	0	0	1	0
CHEMBL741	1	1	1	1	1	1
CHEMBL1161681	1	1	1	0	0	1
CHEMBL273575	1	1	1	1	1	1
CHEMBL797	1	1	1	0	1	1
CHEMBL1000	1	1	1	1	1	1
CHEMBL991	0	0	0	0	1	1
CHEMBL746	1	0	1	0	1	1
CHEMBL716	1	1	1	1	1	1
CHEMBL1242	1	1	1	1	1	1
CHEMBL600	0	1	0	0	1	1
CHEMBL42	1	1	1	1	1	1
CHEMBL451	1	1	1	1	1	1
CHEMBL28333	1	1	1	1	1	1
CHEMBL1201753	0	0	0	0	1	1
CHEMBL1059	1	1	1	0	1	1
CHEMBL1201203	1	1	1	1	1	1
CHEMBL37390	1	1	1	1	1	1
CHEMBL2107333	0	1	1	0	0	0
CHEMBL1200660	1	1	1	1	1	1
CHEMBL1436	1	0	1	0	1	1
CHEMBL13828	1	0	0	1	1	1
CHEMBL94394	1	1	1	1	1	1
CHEMBL1098	0	1	1	1	1	1
CHEMBL95889	1	1	1	1	1	1
CHEMBL1200617	0	0	1	0	1	1
CHEMBL695	0	0	0	0	0	0
CHEMBL435	1	0	0	0	0	0
CHEMBL557555	1	1	1	0	1	1
CHEMBL278172	1	1	1	0	0	0
CHEMBL1139	0	0	0	0	1	0
CHEMBL16073	1	1	1	0	1	1
CHEMBL1734	0	1	1	1	1	1
CHEMBL1201264	1	1	1	0	0	0
CHEMBL1282	1	1	1	1	1	1
CHEMBL6	1	1	1	1	1	1
CHEMBL1201336	1	0	1	1	1	1
CHEMBL897	0	0	0	1	1	1
CHEMBL86715	1	1	1	1	1	1
CHEMBL514800	1	1	1	0	1	0
CHEMBL1437	1	1	1	1	1	1
CHEMBL421	1	1	1	0	1	0
CHEMBL1389	1	0	0	0	1	1
CHEMBL1089318	1	1	1	0	1	0
CHEMBL494	1	1	1	1	1	1
CHEMBL534	1	1	1	0	1	1
CHEMBL1224	0	0	0	1	1	1
CHEMBL1200430	1	1	1	0	1	0
CHEMBL1289	1	1	1	0	1	1
CHEMBL1200821	1	0	0	0	1	1
CHEMBL48449	1	1	1	0	1	1
CHEMBL1697851	1	1	1	1	1	1
CHEMBL1201207	1	1	0	1	1	1
CHEMBL1200376	1	0	0	0	1	0
CHEMBL3353410	1	0	1	1	1	1
CHEMBL499	0	1	1	1	1	1
CHEMBL1201129	1	1	1	1	1	1
CHEMBL1191	1	1	1	0	0	0
CHEMBL1760	1	1	1	1	1	1
CHEMBL1213351	1	1	1	1	1	1
CHEMBL423	1	1	1	1	1	1
CHEMBL14376	0	0	1	1	1	1
CHEMBL328560	0	0	0	0	0	0
CHEMBL191	0	0	0	0	1	0
CHEMBL1200963	1	0	0	1	1	1
CHEMBL349803	0	0	0	0	0	0
CHEMBL597	1	1	1	1	1	1
CHEMBL290960	1	1	1	0	1	1
CHEMBL1738	0	1	1	0	1	1
CHEMBL997	1	1	1	1	1	1
CHEMBL220491	0	0	0	1	1	1
CHEMBL139	1	1	1	0	1	1
CHEMBL1770248	0	1	0	1	1	1
CHEMBL2103846	1	1	1	1	1	1
CHEMBL1200975	0	0	0	0	1	1
CHEMBL562	1	1	1	0	1	1
CHEMBL1201216	1	1	1	0	1	1
CHEMBL622	1	1	1	1	1	1
CHEMBL599	0	0	0	0	1	1
CHEMBL1179047	1	1	1	0	1	1
CHEMBL142438	1	1	1	0	0	0
CHEMBL6622	1	1	1	1	1	1
CHEMBL170	1	1	1	1	1	1
CHEMBL588	1	1	1	1	1	1
CHEMBL1100	1	0	1	0	1	1
CHEMBL3833389	1	1	1	1	1	1
CHEMBL1457	1	1	1	0	1	1
CHEMBL9967	0	1	1	0	1	1
CHEMBL1231	1	1	1	1	1	1
CHEMBL1359	1	1	1	1	1	1
CHEMBL626	1	1	1	1	1	1
CHEMBL1449676	1	1	1	0	1	1
CHEMBL1086	0	0	1	1	1	1
CHEMBL2105420	0	1	1	0	1	1
CHEMBL650	0	0	0	1	1	1
CHEMBL926	1	1	1	1	1	1
CHEMBL838	0	1	1	1	1	1
CHEMBL1448	1	1	1	0	1	0
CHEMBL717	0	0	0	0	1	1
CHEMBL1496	1	1	1	1	1	1
CHEMBL817	0	1	1	0	1	0
CHEMBL53	0	1	1	0	1	1
CHEMBL509	1	1	1	0	1	1
CHEMBL175	1	1	1	0	1	1
CHEMBL1754	1	1	1	1	1	1
CHEMBL207538	1	0	0	0	1	0
CHEMBL659	1	1	1	1	1	1
CHEMBL75435	0	0	0	0	1	1
CHEMBL1200865	0	0	0	0	1	1
CHEMBL285674	1	1	1	0	1	1
CHEMBL1087	1	0	1	1	1	1
CHEMBL782	1	0	1	0	1	0
CHEMBL563	1	0	0	0	1	1
CHEMBL27	1	1	1	0	1	1
CHEMBL1111	0	0	0	0	1	0
CHEMBL623	0	0	0	0	1	1
CHEMBL4	1	0	1	0	1	1
CHEMBL1201864	1	0	1	0	1	1
CHEMBL1175	1	1	1	1	1	1
CHEMBL20	0	0	0	0	1	1
CHEMBL277062	1	1	1	1	1	1
CHEMBL19	0	0	1	0	1	1
CHEMBL472	1	1	1	0	0	1
CHEMBL1460	1	1	1	1	1	1
CHEMBL139835	1	1	1	0	1	1
CHEMBL605846	1	1	1	1	1	1
CHEMBL953	1	1	1	1	1	0
CHEMBL129	0	0	0	1	1	1
CHEMBL12713	0	0	0	1	1	1
CHEMBL1096	0	1	0	0	1	1
CHEMBL301265	1	1	1	1	1	1
CHEMBL1201746	1	1	1	0	0	0
CHEMBL1214124	0	1	1	0	1	1
CHEMBL483254	1	1	1	1	1	1
CHEMBL1200386	0	0	0	1	1	1
CHEMBL409153	0	0	0	0	1	1
CHEMBL2107834	0	0	0	1	1	1
CHEMBL1104	1	1	1	0	1	1
CHEMBL9	1	0	1	1	1	1
CHEMBL231779	1	1	1	1	1	1
CHEMBL1005	1	1	1	1	1	1
CHEMBL3707348	1	0	0	0	1	1
CHEMBL71752	1	1	1	1	1	1
CHEMBL607	1	1	1	1	1	1
CHEMBL1201302	1	1	1	1	1	1
CHEMBL973	1	1	1	0	1	1
CHEMBL596	1	1	1	0	1	1
CHEMBL744	1	1	1	1	1	1
CHEMBL434394	0	0	0	1	1	1
CHEMBL435966	1	1	1	0	1	1
CHEMBL709	1	1	1	1	1	1
CHEMBL154111	1	1	1	0	1	1
CHEMBL885	1	1	1	1	1	1
CHEMBL302795	0	0	0	0	1	1
CHEMBL1089	1	1	1	1	1	1
CHEMBL1201341	1	1	1	0	1	0
CHEMBL580	0	0	0	0	1	1
CHEMBL572	1	1	1	0	1	1
CHEMBL1222250	1	1	1	1	1	1
CHEMBL934	1	1	1	0	1	1
CHEMBL3989908	1	0	0	0	0	0
CHEMBL968	0	0	0	1	1	1
CHEMBL476	1	1	1	0	1	1
CHEMBL3	1	1	1	0	1	1
CHEMBL753	0	1	1	0	1	1
CHEMBL24	0	1	1	0	1	1
CHEMBL15870	1	1	1	0	1	1
CHEMBL1106	1	1	1	1	1	1
CHEMBL727	1	1	1	0	1	1
CHEMBL467	0	1	0	1	1	1
CHEMBL15245	1	1	1	0	1	0
CHEMBL1201891	0	0	0	1	1	1
CHEMBL2107011	1	1	1	1	1	1
CHEMBL602	1	1	0	0	0	1
CHEMBL1189432	1	1	1	1	1	1
CHEMBL1549	1	1	0	0	1	1
CHEMBL1488	0	0	1	1	1	1
CHEMBL1762	1	1	1	1	1	1
CHEMBL1089221	1	1	1	1	1	1
CHEMBL1201293	0	0	0	0	1	1
CHEMBL1200709	1	1	1	0	1	1
CHEMBL2364608	0	0	1	0	1	0
CHEMBL1086863	0	0	0	1	1	1
CHEMBL117287	1	1	1	0	1	1
CHEMBL1522	0	0	1	1	1	1
CHEMBL325109	1	1	1	0	1	1
CHEMBL360328	1	1	1	0	1	1
CHEMBL1201251	1	1	1	1	1	1
CHEMBL498	1	0	1	0	1	0
CHEMBL844	0	1	1	0	1	1
CHEMBL1373	0	0	0	0	1	1
CHEMBL924	1	1	1	0	1	1
CHEMBL23	1	1	1	0	1	0
CHEMBL77622	1	1	1	1	1	1
CHEMBL964	1	0	1	0	1	1
CHEMBL1497	0	0	0	0	1	0
CHEMBL1200627	0	1	1	0	0	0
CHEMBL1537	0	0	0	0	1	1
CHEMBL1418176	0	0	1	0	1	1
CHEMBL404422	0	0	0	1	1	1
CHEMBL63857	1	1	1	1	1	1
CHEMBL83063	1	1	1	0	1	1
CHEMBL191083	1	1	1	1	1	1
CHEMBL447	0	0	0	1	1	1
CHEMBL379845	1	1	1	1	1	1
CHEMBL1474889	0	1	1	1	1	1
CHEMBL1200585	0	0	0	1	1	1
CHEMBL440	0	1	1	0	1	1
CHEMBL1599	1	1	1	0	1	1
CHEMBL1425	1	1	1	1	1	1
CHEMBL847	1	1	1	0	1	1
CHEMBL1614637	0	0	0	0	0	0
CHEMBL1201346	1	1	1	0	0	0
CHEMBL88	1	1	1	1	1	1
CHEMBL436	1	1	1	1	1	1
CHEMBL1512677	1	1	1	0	1	0
CHEMBL75753	0	0	1	1	1	1
CHEMBL463	1	1	1	0	0	0
